# Supplementary material for: Unbiased profiling of volatile organic compounds in the headspace of Allium plants using an in-tube extraction device
Source: BMC Res Notes. 2016 Feb 29;9:133. doi: 10.1186/s13104-016-1942-5 (PMC4772445; doi:10.1186/s13104-016-1942-5)
Supplement: Supplementary file 3 — 10.1186/s13104-016-1942-5 Tentatively annotated VOCs in the HS of Allium plants collected with the ITEX device. The log2-fold change (log2FC) was calculated using the LIMMA package (see the “Methods” section). We analyzed three biological replicates of each Allium plant except for the white spring onion cultivar (class05, n = 2). The FDR was <0.05. A2 tentatively identified by referring to the libraries (match value >799); I identified by comparing the authentic standards. [file 13104_2016_1942_MOESM3_ESM.xlsx]

## Sheet: S1 File
	S1 File. Tentatively annotated VOCs in the HS of Allium plants collected with the ITEX device.
	The log2-fold change (log2FC) was calculated using the LIMMA package (see the Methods section). We analyzed 3 biological replicates of each Allium plant except for the white spring onion cultivar (class05, n = 2). The false discovery rate (FDR) was < 0.05.
	Abbreviations: A2, tentatively identified by referring to the libraries (match value > 799); I, identified by comparing the authentic standards.
								green_spring_onion_fistulosum_class02/spring_onion_fistulosum_class01			scallion_fistulosum_class03/spring_onion_fistulosum_class01			green_spring_onion_fistulosum_class04/spring_onion_fistulosum_class01			white_spring_onion_fistulosum_class05/spring_onion_fistulosum_class01			leek_fistulosum_class06/spring_onion_fistulosum_class01			leek_fistulosum_class07/spring_onion_fistulosum_class01			rakkyo_chinense_class08/spring_onion_fistulosum_class01			scallion_fistulosum_class09/spring_onion_fistulosum_class01			oriental_garlic_tuberosum_class10/spring_onion_fistulosum_class01			spring_onion_fistulosum_class11/spring_onion_fistulosum_class01			red_spring_onion_fistulosum_class12/spring_onion_fistulosum_class01
	ID	numbering_for_matrix	numbering_for_unique_peaks	tag	synonym	RI	molecular formula	log2FC	p-value	FDR	log2FC	p-value	FDR	log2FC	p-value	FDR	log2FC	p-value	FDR	log2FC	p-value	FDR	log2FC	p-value	FDR	log2FC	p-value	FDR	log2FC	p-value	FDR	log2FC	p-value	FDR	log2FC	p-value	FDR	log2FC	p-value	FDR
	ID002	VOCs004_ID002	VOCs004_cmb_ID002	A2	Hexanal	796.3	C6H12O	0.803194	0.422584	0.927313	0.624266	0.532078	0.872391	-0.732116	0.464322	0.740406	-0.029641	0.978749	0.988205	0.831998	0.406353	0.688273	-0.438342	0.660236	0.863409	2.2684	0.0296291	0.0827962	0.13905	0.888912	0.955334	8.01072	1.28484e-08	5.90693e-08	-1.75773	0.0862191	0.448847	-1.30908	0.195701	0.430298
	ID009	VOCs004_ID009	VOCs004_cmb_ID009	A2	Cyclotrisiloxane, hexamethyl-	819.3	C6H18O3Si3	-0.5017	0.919289	0.986493	4.33852	0.384643	0.866935	1.46342	0.767741	0.896965	-6.2012	0.268757	0.703654	1.65328	0.738711	0.880483	-7.37367	0.145331	0.425185	-3.50226	0.617837	0.738899	4.64922	0.352089	0.661159	2.67491	0.590119	0.640805	-5.24815	0.294716	0.684782	4.20482	0.399237	0.604113
	ID011	VOCs004_ID011	VOCs004_cmb_ID011	A2	2-Butenal, 2-ethyl-	827.8	C6H10O	0.0377652	0.978862	0.997879	0.520136	0.715545	0.925785	1.1173	0.436045	0.710878	-0.703333	0.659602	0.949114	2.34832	0.108912	0.318636	-0.160743	0.910218	0.987663	-7.32377	2.53019e-05	0.000447844	1.56595	0.2779	0.599857	-18.7841	1.5166e-09	9.41888e-09	-3.35793	0.0255442	0.322952	1.18243	0.410131	0.610027
	ID012	VOCs004_ID012	VOCs004_cmb_ID012	A2	2-Pentenal, 2-methyl-	831.3	C6H10O	-1.66733	0.21426	0.832872	-0.931373	0.483347	0.872391	1.07326	0.419981	0.706675	-0.364359	0.805457	0.988205	1.2813	0.336943	0.61802	-1.6204	0.227062	0.558193	-1.44003	0.281627	0.431585	0.279954	0.832414	0.932515	-5.24911	0.00045613	0.000858883	-0.321908	0.807786	0.925424	0.252014	0.848915	0.93039
	ID020	VOCs004_ID020	VOCs004_cmb_ID020	A2	1-Propene, 3,3'-thiobis-	861.2	C6H10S	1.08224	0.504464	0.94092	-0.353379	0.826808	0.945215	-0.393822	0.807377	0.921506	0.142363	0.937135	0.988205	2.02636	0.216243	0.466768	-0.590676	0.7148	0.894131	-1.64006	0.314445	0.463807	1.15383	0.476947	0.743786	11.0389	2.44975e-07	8.7597e-07	-2.01021	0.219819	0.617587	-0.349038	0.8289	0.91291
	ID021	VOCs004_ID021	VOCs004_cmb_ID021	A2	Methanesulfonic acid, methyl ester	865.7	C2H6O3S	-1.89477	0.564259	0.94092	2.53862	0.441023	0.872391	0.101421	0.975302	0.980843	-1.02984	0.778738	0.988205	1.65141	0.615056	0.818125	1.25298	0.702504	0.888166	0.374632	0.908964	0.938114	-0.790903	0.809327	0.930367	13.6897	0.000261965	0.000506751	-1.33592	0.6839	0.868058	-0.515856	0.874904	0.938533
	ID024	VOCs004_ID024	VOCs004_cmb_ID023	A2	Thiophene, 2,5-dimethyl-	872.7	C6H8S	0.41609	0.696387	0.94092	-0.641551	0.548229	0.878358	0.516316	0.628523	0.833323	1.65062	0.173322	0.595213	0.602526	0.572669	0.800644	0.153269	0.885565	0.987663	-0.263817	0.804426	0.878135	0.15058	0.887559	0.955334	-6.72542	9.22799e-07	2.9167e-06	0.333798	0.754132	0.908965	0.903647	0.399329	0.604113
	ID026	VOCs004_ID026	VOCs004_cmb_ID025	A2	3,4-Dimethylthiophene	880.3	C6H8S	-0.0118793	0.987749	0.997879	0.361406	0.641172	0.918008	1.61586	0.0453992	0.263464	1.01415	0.247707	0.689056	1.42514	0.0749553	0.271013	0.345528	0.655834	0.863409	-1.64736	0.0416761	0.103901	0.902937	0.249813	0.577999	-6.06925	8.95259e-06	2.3133e-05	0.958606	0.222605	0.617811	1.4452	0.0712048	0.256421
	ID028	VOCs004_ID028	VOCs004_cmb_ID027	A2	Thiophene, 2-ethenyl-	893.2	C6H8S	0.235307	0.83505	0.984967	0.574512	0.611916	0.914001	-1.08562	0.340785	0.63393	-1.17533	0.356027	0.782146	-1.29933	0.256008	0.531759	-0.980189	0.388965	0.691997	0.943864	0.406537	0.557807	-1.92623	0.0969613	0.403815	15.46	1.63508e-13	4.13441e-12	-0.950894	0.403098	0.758912	-1.26527	0.268376	0.507124
	ID032	VOCs004_ID032	VOCs004_cmb_ID030	A2	Thiophene, 2,4-dimethyl-	907	C6H8S	-0.374717	0.591407	0.94092	0.0566858	0.935102	0.975939	0.902402	0.202001	0.50358	0.0802062	0.917926	0.988205	-0.124555	0.858035	0.952177	0.13442	0.846933	0.967143	-1.96052	0.00855892	0.0336651	-0.720533	0.305583	0.626054	-4.86739	1.66485e-07	6.20375e-07	-0.122655	0.860177	0.956919	1.18581	0.0972964	0.307526
	ID050	VOCs004_ID050	VOCs004_cmb_ID044	A2	Heptenal<2E->	957.2	C7H12O	0.389874	0.753435	0.949167	1.39629	0.265921	0.807051	-1.27111	0.310186	0.61044	-2.35489	0.0982074	0.44571	0.0853482	0.945128	0.98494	-2.03966	0.108741	0.359761	-2.72769	0.0352446	0.093809	1.23779	0.322793	0.638373	1.62285	0.197855	0.242355	-0.943451	0.449281	0.765217	-0.773692	0.534204	0.7004
	ID054	VOCs004_ID054	VOCs004_cmb_ID048	A2	Dimethyl trisulfide	975.9	C2H6S3	1.03633	0.540832	0.94092	-1.77744	0.297584	0.807051	-6.28062	0.000877645	0.0443538	-1.64525	0.38692	0.830119	-8.74789	1.81033e-05	0.000642973	0.494273	0.769904	0.922653	6.08185	0.00119186	0.00796071	-4.32719	0.0155878	0.145212	9.41315	6.37189e-06	1.72187e-05	2.1836	0.20304	0.611182	-6.2894	0.000865818	0.0155237
	ID059	VOCs004_ID059	VOCs004_cmb_ID052	A2	Cyclotetrasiloxane, octamethyl-	982.3	C8H24O4Si4	-0.777795	0.51858	0.94092	0.779529	0.517655	0.872391	0.583302	0.627695	0.833323	-0.699231	0.603198	0.916447	-0.444592	0.711382	0.865355	-0.0863167	0.94266	0.987663	0.449461	0.708374	0.81417	0.412677	0.73122	0.883454	1.33568	0.271338	0.323413	0.318103	0.791083	0.925424	-2.20154	0.0753327	0.256421
	ID063	VOCs004_ID063	VOCs004_cmb_ID056	A2	2-Furanone, 2,5-dihydro-3,5-dimethyl	997.5	C6H8O2	0.925525	0.597499	0.94092	0.365816	0.834298	0.945215	0.672442	0.700881	0.873668	-4.76958	0.0208903	0.205421	0.816255	0.641248	0.824853	-0.0541353	0.975293	0.987682	-3.40876	0.0600098	0.136176	2.1455	0.226545	0.545558	-22.4262	1.43891e-11	2.0375e-10	-3.02183	0.0930279	0.453469	2.54406	0.153982	0.370815
	ID065	VOCs004_ID065	VOCs004_cmb_ID058	A2	3-Thiophenecarboxaldehyde	1002.7	C5H4OS	0.593695	0.661058	0.94092	1.03181	0.447761	0.872391	-1.34205	0.325289	0.616564	0.148244	0.921856	0.988205	-1.10647	0.415985	0.692967	1.39607	0.306567	0.596831	5.02771	0.000877279	0.00646993	-2.06099	0.1357	0.429907	12.2212	1.32196e-09	8.66619e-09	-0.212406	0.875149	0.96168	-0.00198317	0.998829	0.998829
	ID083	VOCs004_ID083	VOCs004_cmb_ID076	A2	Octen-1-al<2E->	1059	C8H14O	0.956958	0.417338	0.927313	0.701098	0.551202	0.878944	-1.15063	0.330827	0.62267	-2.3533	0.0814036	0.403878	-0.301541	0.797144	0.916198	-1.45003	0.222841	0.554258	-0.850568	0.47039	0.607731	0.66573	0.571335	0.79627	2.19561	0.069799	0.0925425	-0.513614	0.661901	0.855157	-2.18777	0.0707423	0.256421
	ID086	VOCs004_ID086	VOCs004_cmb_ID077	A2	S-Methyl methanethiosulphonate	1063.6	C2H6O2S2	1.37093	0.624649	0.94092	-1.29002	0.645144	0.918008	-1.94354	0.488928	0.769247	-0.00382175	0.999024	0.999024	-4.1138	0.149325	0.388802	2.0224	0.471638	0.729083	2.9568	0.295347	0.444906	1.71568	0.540863	0.781492	11.8461	0.000224135	0.000443261	-5.60158	0.0534208	0.349991	-2.41665	0.390726	0.601378
	ID088	VOCs004_ID088	VOCs004_cmb_ID079	A2	2-Octen-1-ol, (E)-	1066.7	C8H16O	-2.59435	0.306095	0.842317	1.73228	0.491844	0.872391	-3.79842	0.138617	0.450186	-16.9448	5.81176e-05	0.00685788	-1.03432	0.680565	0.84831	-5.88421	0.0258083	0.18697	-6.43201	0.0157497	0.0516239	-0.723707	0.77311	0.915321	-0.526901	0.833676	0.860412	-1.49397	0.552819	0.814978	-3.97455	0.121989	0.342731
	ID091	VOCs004_ID091	VOCs004_cmb_ID082	A2	Diallyl disulphide	1084.4	C6H10S2	0.590346	0.733458	0.949167	-0.124132	0.942856	0.975939	-2.79948	0.114649	0.441148	-0.633175	0.743891	0.988205	-1.52047	0.383449	0.665397	1.61706	0.354426	0.660352	9.60542	6.86404e-06	0.000167366	-1.27625	0.463463	0.738671	21.6113	1.34136e-12	2.42738e-11	-0.430215	0.803908	0.925424	0.31267	0.856757	0.932798
	ID092	VOCs004_ID092	VOCs004_cmb_ID083	A2	5-Methyl-2-thiophenecarboxaldehyde	1088.2	C6H6OS	-0.776354	0.277563	0.842317	0.100944	0.886457	0.962595	0.092592	0.895793	0.943752	-0.447341	0.572529	0.899713	-0.811479	0.256899	0.531759	0.0786389	0.911421	0.987663	-1.73805	0.0197936	0.0625619	-0.596857	0.401658	0.693595	0.19174	0.786328	0.816305	-0.195283	0.782484	0.920264	0.264501	0.70862	0.847471
	ID099	VOCs004_ID099	VOCs004_cmb_ID090	A2	1,2,4-Trithiolane	1107.4	C2H4S3	-0.710901	0.818489	0.977324	-6.48764	0.0440871	0.520227	-5.14099	0.105601	0.42003	-0.737729	0.831309	0.988205	-3.57345	0.254457	0.531759	2.63766	0.397563	0.691997	10.1752	0.00267683	0.0141433	-2.67691	0.390676	0.681278	16.1294	1.67887e-05	4.0707e-05	1.19893	0.699004	0.879638	-6.16631	0.0547914	0.22322
	ID101	VOCs004_ID101	VOCs004_cmb_ID092	I	Disulfide, dipropyl	1113.1	C6H14S2	1.16025	0.143576	0.832872	0.654145	0.402952	0.871799	4.35886	5.79404e-06	0.00095733	3.15861	0.00108919	0.0428414	4.41973	4.71407e-06	0.000333756	3.94684	2.36464e-05	0.00380467	-2.27449	0.00653087	0.0265739	2.82562	0.00108748	0.034997	-7.11384	1.02417e-09	6.95777e-09	0.650014	0.405889	0.758912	3.25557	0.000253741	0.00748535
	ID119	VOCs004_ID119	VOCs004_cmb_ID110	A2	Prop-1-enyl dithiopropanonate	1163.9	C6H10S2	1.92367	0.28803	0.842317	1.3058	0.468168	0.872391	3.94776	0.03488	0.246856	2.25707	0.26538	0.703654	5.80392	0.00300146	0.0354172	2.7255	0.136418	0.41856	-0.45872	0.797951	0.87725	3.79729	0.0417919	0.25955	-6.91794	0.000603088	0.00111777	2.87187	0.117436	0.503523	4.20081	0.025551	0.149222
	ID124	VOCs004_ID124	VOCs004_cmb_ID115	A2	Thiophene, 2-propyl-	1181	C7H10S	4.23784	0.105021	0.832872	4.419	0.0916715	0.687151	3.76996	0.147187	0.459473	3.51015	0.22451	0.656831	5.08911	0.0541292	0.219412	8.27759	0.00294258	0.0531628	-2.32872	0.364559	0.520379	4.4253	0.0912346	0.384489	21.2185	6.68505e-09	3.33311e-08	2.65361	0.302643	0.691048	8.27476	0.00295083	0.0401766
	ID134	VOCs004_ID134	VOCs004_cmb_ID125	A2	3-Vinyl-1,2-dithiacyclohex-5-ene	1229.7	C6H8S2	1.09053	0.501682	0.94092	-0.567712	0.725685	0.925785	-3.41374	0.0425235	0.2623	-1.36909	0.451118	0.887198	-4.20953	0.0141386	0.0893759	1.24625	0.443228	0.726402	4.4763	0.00957039	0.0363892	-1.14526	0.480658	0.746285	13.959	3.28456e-09	1.84561e-08	2.50302	0.129929	0.526501	-2.69805	0.103801	0.312614
	ID139	VOCs004_ID139	VOCs004_cmb_ID130	A2	Benzene, 1,3-bis(1,1-dimethylethyl)-	1253.5	C14H22	-1.37407	0.440829	0.935959	-2.93196	0.106839	0.687657	0.760388	0.668464	0.856186	0.622822	0.753517	0.988205	-0.751081	0.672271	0.840932	-0.0140991	0.993653	0.996468	-2.4691	0.171372	0.297381	-0.209465	0.905935	0.955334	-4.74474	0.0119323	0.0179745	0.34651	0.845053	0.949679	-1.79655	0.315514	0.527649
	ID141	VOCs004_ID141	VOCs004_cmb_ID132	A2	Nonanoic acid	1258.8	C9H18O2	0.416514	0.719985	0.949167	-0.698978	0.548353	0.878358	0.313424	0.787237	0.907759	0.364158	0.77912	0.988205	-0.167994	0.884918	0.960923	-0.602242	0.604719	0.826507	0.461581	0.691254	0.799685	-1.20022	0.305953	0.626054	-0.59527	0.608886	0.657151	-1.51017	0.200315	0.611182	1.28452	0.273933	0.507708
	ID143	VOCs004_ID143	VOCs004_cmb_ID134	A2	Decenal<2E->	1263.9	C10H18O	-2.22914	0.201412	0.832872	1.50337	0.384826	0.866935	-3.40346	0.0558926	0.309156	-5.05544	0.0132305	0.193102	-1.29531	0.453147	0.715136	-1.76859	0.307961	0.596831	-4.58757	0.0120895	0.0415505	-0.775402	0.65224	0.835379	5.39536	0.00384981	0.00639827	-0.944951	0.583233	0.81993	-3.93918	0.0286763	0.157278
	ID154	VOCs004_ID154	VOCs004_cmb_ID145	A2	2,5-Thiophenedicarboxaldehyde	1287.7	C6H4O2S	0.267742	0.733672	0.949167	1.08919	0.173579	0.801125	0.43006	0.585376	0.822313	0.566919	0.52054	0.889231	0.572452	0.468717	0.725569	0.470107	0.551165	0.78213	5.45143	1.91891e-07	9.70419e-06	0.307312	0.696248	0.855805	11.5128	3.38245e-14	1.38884e-12	-0.233283	0.766821	0.910922	0.525012	0.506012	0.677341
	ID164	VOCs004_ID164	VOCs004_cmb_ID155	A2	Trisulfide, di-2-propenyl	1313.1	C6H10S3	-0.486745	0.720067	0.949167	-0.60627	0.655552	0.918008	0.978991	0.472714	0.748298	0.64375	0.671773	0.955051	2.3824	0.08788	0.285409	1.00507	0.461121	0.728663	1.60305	0.243566	0.39192	0.591865	0.663196	0.835379	14.3226	5.29844e-11	6.05048e-10	1.08453	0.426858	0.765217	1.0138	0.45728	0.648534
	ID167	VOCs004_ID167	VOCs004_cmb_ID157	A2	Decadienal<2E,4E->	1321.3	C10H16O	-0.52781	0.67966	0.94092	1.66058	0.200342	0.801125	-1.64138	0.205432	0.508553	-2.88247	0.0516164	0.33142	0.0996235	0.937777	0.98494	-1.40352	0.27694	0.576081	-0.608572	0.634181	0.751736	0.54815	0.66808	0.835379	6.10276	5.24314e-05	0.000115284	-0.427492	0.7379	0.897652	-1.5182	0.240476	0.486987
	ID172	VOCs004_ID172	VOCs004_cmb_ID162	A2	Trisulfide, dipropyl	1339.3	C6H14S3	0.660209	0.30212	0.842317	1.62594	0.015407	0.419545	1.61619	0.015967	0.171282	1.51199	0.0404481	0.285945	2.75547	0.00016543	0.00366015	2.56424	0.000368816	0.0170507	-1.35074	0.0406709	0.103579	1.85869	0.00641237	0.0967325	0.392069	0.537291	0.592374	0.0660116	0.916976	0.974876	1.74745	0.00980347	0.0867607
	ID176	VOCs004_ID176	VOCs004_cmb_ID166	A2	1,2,4-Trithiolane, 3,5-diethyl-	1358.1	C6H12S3	-0.028703	0.977557	0.997879	1.11203	0.281418	0.807051	0.855206	0.405223	0.705945	-0.647833	0.571341	0.899713	2.79228	0.0105401	0.0731606	0.567618	0.579168	0.804021	-1.0595	0.304253	0.456249	2.26932	0.0337176	0.221038	-16.1463	1.45514e-13	3.96246e-12	1.07839	0.295895	0.684782	2.17937	0.040744	0.191427
	ID179	VOCs004_ID179	VOCs004_cmb_ID169	A2	2-Dodecenal, (E)-	1366.5	C12H22O	-0.671084	0.708445	0.949167	1.23394	0.49311	0.872391	-5.48142	0.00473712	0.0986436	-3.10356	0.129908	0.502678	-2.31626	0.203327	0.455555	-3.39227	0.0670433	0.293419	-2.57484	0.158822	0.284201	-1.51957	0.39976	0.693595	3.96343	0.0343547	0.0471379	-1.04384	0.561552	0.814978	-4.72941	0.0130525	0.101027
	ID200	VOCs004_ID200	VOCs004_cmb_ID190	A2	Thieno[2,3-b]thiophene,2-methyl-	1435.9	C7H6S2	-2.34126	0.219137	0.832872	-1.19147	0.527262	0.872391	-6.37955	0.00201432	0.0509336	-8.3628	0.000438442	0.0256151	-5.09035	0.0109992	0.0748789	-6.15505	0.0027301	0.0531628	-5.11666	0.0106391	0.0380427	-3.9239	0.0445789	0.267473	9.72916	1.80419e-05	4.34478e-05	0.421185	0.822569	0.9333	-4.9536	0.0130622	0.101027
	ID201	VOCs004_ID201	VOCs004_cmb_ID191	A2	3(2H)-Furanone, 2-hexyl-5-methyl-	1442.1	C11H18O2	-1.74591	0.49536	0.94092	6.66931	0.013763	0.406409	5.75465	0.0310722	0.246856	9.72036	0.00195116	0.0654188	4.03542	0.122018	0.344606	7.71701	0.00511743	0.0670952	11.2499	0.000140439	0.00150653	-0.220212	0.931163	0.970469	-1.08567	0.670726	0.715172	0.376282	0.882673	0.96168	2.07767	0.418024	0.614327
	ID218	VOCs004_ID218	VOCs004_cmb_ID208	A2	2-Tridecanone	1494.9	C13H26O	0.300408	0.905479	0.985757	5.98881	0.0243416	0.435644	3.88386	0.133148	0.450186	1.69529	0.550269	0.898224	3.45632	0.179443	0.421537	1.63265	0.520331	0.755876	3.26143	0.204383	0.333418	4.70735	0.0714818	0.342858	-5.84504	0.0276311	0.0392827	-0.182618	0.942451	0.979682	4.0078	0.12172	0.342731
	ID259	VOCs004_ID259	VOCs004_cmb_ID249	A2	3(2H)-Furanone, 5-methyl-2-octyl-	1649.7	C13H22O2	-0.937772	0.68446	0.94092	1.84467	0.42618	0.872391	1.96252	0.397608	0.700266	3.2308	0.216578	0.655286	1.5161	0.512266	0.77009	2.5243	0.27873	0.576081	2.57822	0.268822	0.420283	-0.800465	0.728566	0.883262	-8.72532	0.000735995	0.00133611	-4.9198	0.0404824	0.347242	3.08664	0.187775	0.418066
	ID266	VOCs004_ID266	VOCs004_cmb_ID256	A2	8-Heptadecene	1680.6	C17H34	-1.41276	0.251846	0.832872	-1.34378	0.275169	0.807051	0.173097	0.886935	0.942868	-2.07461	0.135804	0.511433	-2.01202	0.10709	0.315917	-1.56461	0.20571	0.520153	-2.85486	0.0255739	0.0748194	0.142587	0.906757	0.955334	9.32987	3.20171e-08	1.33342e-07	0.590121	0.628583	0.849307	1.01677	0.406678	0.610017
	ID273	VOCs004_ID273	VOCs004_cmb_ID263	I	Heptadecane, n-	1700.6	C17H36	-2.6782	0.0783206	0.832872	-1.41577	0.341595	0.849697	-2.85397	0.0616585	0.329559	-3.81522	0.0275159	0.23192	-3.92763	0.0123717	0.0796289	-4.01249	0.0107983	0.102032	-3.61979	0.0200618	0.0628484	-2.03393	0.175782	0.47826	9.7055	4.73434e-07	1.56631e-06	-2.72833	0.0732119	0.424869	-4.23632	0.00750331	0.0737825
	ID279	VOCs004_ID279	VOCs004_cmb_ID269	A2	1,1'-Biphenyl, 2,2',5,5'-tetramethyl-	1718.6	C16H18	-0.302932	0.627017	0.94092	0.33183	0.594697	0.911377	0.00600952	0.992291	0.992291	-0.177326	0.798846	0.988205	-0.706419	0.261913	0.535938	-0.191731	0.758099	0.919066	-1.0825	0.0906181	0.182266	0.465624	0.456522	0.738671	-1.83885	0.00609144	0.00966981	-0.18803	0.762619	0.908981	-0.170972	0.783559	0.89653
	ID317	VOCs004_ID317	VOCs004_cmb_ID307	A2	5-Octadecene, (E)-	1877	C18H36	-2.98176	0.084475	0.832872	-0.478774	0.775625	0.945215	-1.95247	0.250817	0.569229	-2.44014	0.200664	0.640259	-0.508111	0.762301	0.896527	-2.5416	0.138338	0.41856	-3.98103	0.0241056	0.0711115	-2.67388	0.119779	0.429907	11.4843	2.42362e-07	8.75473e-07	-1.31695	0.435397	0.765217	-0.5898	0.725605	0.86196
	ID322	VOCs004_ID322	VOCs004_cmb_ID312	I	Nonadecane	1900.3	C19H40	-0.636761	0.608463	0.94092	-1.54318	0.22002	0.801125	-3.49182	0.00856085	0.126273	-2.38414	0.0942755	0.433422	-2.2155	0.0827718	0.278808	-3.88215	0.00395477	0.0608691	-3.3591	0.0110562	0.0383715	-4.83645	0.000546269	0.0276256	4.09584	0.00256322	0.00434153	-2.0336	0.109704	0.503523	-3.75453	0.0051062	0.0602531
	ID328	VOCs004_ID328	VOCs004_cmb_ID318	A2	Hexadecanoic acid methyl ester, n-	1924.1	C17H34O2	-3.43266	0.0161491	0.714597	-1.46285	0.283037	0.807051	-1.48063	0.277358	0.579401	-3.94697	0.0136434	0.193102	-0.141798	0.916196	0.979859	-1.50191	0.270669	0.576081	-2.92053	0.0377877	0.0983593	-2.47437	0.0750682	0.342858	3.59809	0.0121218	0.018151	-0.80366	0.552245	0.814978	-1.75817	0.199152	0.432514
	ID334	VOCs004_ID334	VOCs004_cmb_ID324	A2	1,2-Benzenedicarboxylic acid, butyl octyl ester	1959.4	C20H30O4	0.212416	0.815959	0.977324	-0.274102	0.764001	0.941596	0.728112	0.427584	0.706675	0.651714	0.524439	0.889231	0.517296	0.571842	0.800644	-0.0915383	0.920073	0.987663	0.0215811	0.981125	0.986699	1.41532	0.129276	0.429907	-0.253006	0.781657	0.816244	0.361408	0.692398	0.875389	0.197846	0.828367	0.91291
	ID354	VOCs004_ID354	VOCs004_cmb_ID344	A2	9,12-Octadecadienoic acid, methyl ester, (E,E)-	2094.5	C19H34O2	-1.61571	0.200441	0.832872	-0.981463	0.43213	0.872391	-0.262013	0.832975	0.921506	-2.15549	0.129083	0.502678	0.8619	0.489692	0.743996	-0.557036	0.654397	0.863409	-4.31652	0.00165128	0.00990767	-1.19578	0.339908	0.655989	-0.0146494	0.990588	0.993395	-0.91307	0.464536	0.770287	0.270855	0.827431	0.91291
	ID358	VOCs004_ID358	VOCs004_cmb_ID348	A2	Cyclic octaatomic sulfur	2111.7	S8	1.66594	0.0786913	0.832872	-0.801011	0.386937	0.866935	0.881003	0.342035	0.63393	0.700643	0.497272	0.889231	1.30923	0.162264	0.398046	2.53744	0.00977958	0.0961659	0.514904	0.57648	0.706138	1.13485	0.223604	0.545558	-1.04263	0.262469	0.313898	0.413445	0.65346	0.854536	1.91925	0.0447611	0.198068
	ID365	VOCs004_ID365	VOCs004_cmb_ID355	A2	[1,1':3',1''-Terphenyl]-2'-ol	2255.4	C18H14O	-0.651266	0.31819	0.842317	-0.634517	0.33056	0.849697	-0.0258432	0.968096	0.979156	0.0949383	0.89546	0.988205	-0.870265	0.185515	0.426443	-1.33254	0.0472727	0.248261	-0.207983	0.747782	0.840838	-0.679108	0.298346	0.626054	-0.619168	0.342182	0.397156	-0.28981	0.654401	0.854536	-0.967862	0.142465	0.362741
	ID368	VOCs004_ID368	VOCs004_cmb_ID358	I	Tricosane	2302.1	C23H48	0.113557	0.885316	0.984967	-1.00374	0.209252	0.801125	0.357214	0.650622	0.843664	0.91394	0.304031	0.727208	0.0189381	0.980806	0.989189	0.20576	0.79392	0.936826	-1.19259	0.13814	0.254406	-1.16952	0.145605	0.444346	-0.645274	0.415378	0.471294	-0.410222	0.60322	0.833977	-0.837119	0.292783	0.519853
	ID371	VOCs004_ID371	VOCs004_cmb_ID360	A2	2,5-Cyclohexadiene-1,4-dione, 2,5-diphenyl-	2397.3	C18H12O2	-6.10272	0.0717591	0.832872	-3.67262	0.266679	0.807051	-0.572877	0.872485	0.933111	-1.1914	0.738795	0.988205	-5.57432	0.097922	0.301429	-7.33083	0.0500075	0.249333	-0.686458	0.833173	0.891067	-5.54505	0.0995851	0.40992	-5.97064	0.181272	0.223524	-2.90011	0.377781	0.74712	-6.31885	0.0629646	0.242277
	ID377	RDA_VOCs004_ID377	RDA_VOCs004_cmb_ID005	A2	Disulfide, methyl 1-propenyl	RI:939-946	C4H8S2	0.930279	0.201717	0.832872	-0.289568	0.686843	0.925785	-1.56812	0.0362614	0.246856	0.327236	0.68366	0.964206	-2.28521	0.00344276	0.0393141	0.923415	0.20496	0.520153	2.89816	0.000377219	0.00333839	-0.330118	0.645961	0.835379	0.418602	0.56071	0.612627	1.37977	0.0629423	0.390905	-1.54205	0.0392158	0.19017
	ID383	RDA_VOCs004_ID383	RDA_VOCs004_cmb_ID011	A2	Benzaldehyde	RI:964-968	C7H6O	0.260517	0.660863	0.94092	0.382146	0.520763	0.872391	-0.588033	0.325699	0.616564	-0.690676	0.302303	0.727208	0.118748	0.841267	0.936653	-0.690511	0.250119	0.576081	-0.0877522	0.882324	0.921365	0.133266	0.822184	0.930367	1.8498	0.00405638	0.00671009	-0.181192	0.760039	0.908965	-0.611495	0.307133	0.524881
